# Supplementary material for: Relationship Between Facial Melasma and Ocular Photoaging Diseases
Source: Med Sci (Basel). 2025 May 16;13(2):61. doi: 10.3390/medsci13020061 (PMC12101396; doi:10.3390/medsci13020061)
Supplement: Supplementary file 1 [file medsci-13-00061-s001.zip]

Archive with 1 entries (1 files):
- medsci-3535731-supplementary.pdf
